# Supplementary material for: Plant–Soil–Microbe Interactions Along a Salinity Gradient in the Songnen Plain Grasslands
Source: Microorganisms. 2026 Apr 11;14(4):860. doi: 10.3390/microorganisms14040860 (PMC13118986; doi:10.3390/microorganisms14040860)
Supplement: Supplementary file 1 [file microorganisms-14-00860-s001.zip]

Archive with 1 entries (1 files):
- microorganisms-4179378-supplementary.pdf
